# Supplementary material for: The dataset for the stages of concerns of public-school teachers towards the use of e-learning platform: Malaysian context
Source: Data Brief. 2020 Feb 4;29:105230. doi: 10.1016/j.dib.2020.105230 (PMC7038033; doi:10.1016/j.dib.2020.105230)
Supplement: Multimedia component 1 [file mmc1.xml]

<?xml version="1.0" encoding="utf-8" standalone="no"?>
<data>
  <datasets>
    <author>farah@um.edu.my;drfarrahdina@gmail.com</author>
    <type>1</type>
    <dataset>
      <name>The dataset for the stages of concerns of public-school teachers towards the use of e-learning platform: Malaysian context</name>
      <caption />
      <description>This dataset contains variables’ definition, different versions of the instrument throughout the validation process, a manual to interpret the stages of concerns and a validated 32-items Stages of Concerns Questionnaire. </description>
      <filetype>
        <name />
      </filetype>
      <filesize />
      <source>0</source>
      <sourcename>Original Data</sourcename>
      <access>
        <type>1</type>
        <name>Data available in data repository</name>
        <reponame>Mendeley Data</reponame>
        <PersistentId>10.17632/ztgbtpn36p.1</PersistentId>
        <deeplinkurl>https://data.mendeley.com/datasets/ztgbtpn36p/1</deeplinkurl>
      </access>
    </dataset>
  </datasets>
</data>
